# Supplementary material for: The Protective Role of KANK1 in Podocyte Injury
Source: Int J Mol Sci. 2024 May 27;25(11):5808. doi: 10.3390/ijms25115808 (PMC11172089; doi:10.3390/ijms25115808)
Supplement: Supplementary file 1 [file ijms-25-05808-s001.zip]

Archive with 1 entries (1 files):
- ijms-3004922-supplementary.pdf
